# Supplementary material for: Revision of the Oriental genus Horniella Raffray (Coleoptera, Staphylinidae, Pselaphinae) – Supplementum 1
Source: Zookeys. 2015 Jun 1;(506):109–18. doi: 10.3897/zookeys.506.9204 (PMC4467184; doi:10.3897/zookeys.506.9204)
Supplement: XML Treatment for Horniella aculeata [file zookeys.506.9204-treatment1.xml]

<!DOCTYPE tp:taxon-treatment
  PUBLIC "-//TaxonX//DTD Taxonomic Treatment Publishing DTD v0 20100105//EN" "tax-treatment-NSO.dtd">
<tp:taxon-treatment xmlns:tp="http://www.plazi.org/taxpub"><tp:treatment-meta><kwd-group><label>Taxon classification</label><kwd><named-content content-type="kingdom">Animalia</named-content></kwd><kwd><named-content content-type="order">Coleoptera</named-content></kwd><kwd><named-content content-type="family">Staphylinidae</named-content></kwd></kwd-group><mixed-citation publication-type="journal"><person-group><name><surname>Yin</surname><given-names>Zi-Wei</given-names></name><name><surname>Li</surname><given-names>Li-Zhen</given-names></name></person-group><article-title>Revision of the Oriental genus <italic><tp:taxon-name><tp:taxon-name-part taxon-name-part-type="genus">Horniella</tp:taxon-name-part></tp:taxon-name></italic> Raffray (<tp:taxon-name><tp:taxon-name-part taxon-name-part-type="order">Coleoptera</tp:taxon-name-part></tp:taxon-name>, <tp:taxon-name><tp:taxon-name-part taxon-name-part-type="family">Staphylinidae</tp:taxon-name-part></tp:taxon-name>, <tp:taxon-name><tp:taxon-name-part taxon-name-part-type="subfamily">Pselaphinae</tp:taxon-name-part></tp:taxon-name>) – Supplementum 1</article-title><source>Zookeys</source><day>1</day><month>6</month><year>2015</year><volume>2015</volume><issue>506</issue><fpage>109</fpage><lpage>118</lpage><pub-id pub-id-type="doi">10.3897/zookeys.506.9204</pub-id></mixed-citation></tp:treatment-meta><tp:nomenclature><tp:taxon-name>
                        <tp:taxon-name-part taxon-name-part-type="genus">Horniella</tp:taxon-name-part>
                        <tp:taxon-name-part taxon-name-part-type="species">aculeata</tp:taxon-name-part>
                        <object-id xmlns:xlink="http://www.w3.org/1999/xlink" content-type="zoobank" xlink:type="simple">http://zoobank.org/2E67E322-EC41-4D79-8166-CAD99F352B77</object-id>
                    </tp:taxon-name><tp:taxon-authority>Yin &amp; Li</tp:taxon-authority><tp:taxon-status xmlns:xlink="http://www.w3.org/1999/xlink" xlink:type="simple">sp. n.</tp:taxon-status><xref ref-type="fig" rid="F1">Figs 1A</xref><xref ref-type="fig" rid="F2">, 2</xref><xref ref-type="fig" rid="F5">, 5A</xref></tp:nomenclature><tp:treatment-sec sec-type="Type material"><title>Type material</title><p>(2 ♂♂, 4 ♀♀)<bold>. Holotype: China</bold>: ♂, labeled ‘Mengla Ziranbaohuqu {勐腊自然保护区}, (Xishuangbanna) {西双版纳}, S. Yunnan, China, Sept. 13th, 1993, Coll. Y. Watanabe / HOLOTYPE {red} ♂, <italic><tp:taxon-name><tp:taxon-name-part taxon-name-part-type="genus">Horniella</tp:taxon-name-part> <tp:taxon-name-part taxon-name-part-type="species">aculeata</tp:taxon-name-part></tp:taxon-name></italic> sp. n., det. Yin &amp; Li, 2015, NSMT’ (NSMT). <bold>Paratypes: China</bold>: 3 ♀♀, same label data as holotype (NSMT); 1 ♂, 1 ♀, labeled ‘Tropical Rainforest (Tropical Botanical Garden) {热带植物园}, Menglun {孟仑}, Mengla County {勐腊县} / (Xishuangbanna), S. Yunnan, China, Oct. 29th, 1992, Coll. Y. Watanabe.’ (SNUC). Each paratype bears a type label as: ‘PARATYPE {yellow} ♀ {or ♂}, <italic><tp:taxon-name><tp:taxon-name-part taxon-name-part-type="genus">Horniella</tp:taxon-name-part> <tp:taxon-name-part taxon-name-part-type="species">aculeata</tp:taxon-name-part></tp:taxon-name></italic> sp. n., det. Yin &amp; Li, 2015, NSMT {or SNUC}’.</p></tp:treatment-sec><tp:treatment-sec sec-type="Description"><title>Description.</title><p>Male (Fig. <xref ref-type="fig" rid="F1">1A</xref>). Length 2.95–3.0 mm. Head slightly wider than long, HL 0.54–0.58 mm, HW 0.61–0.62 mm; anterolateral genal projections (Fig. <xref ref-type="fig" rid="F2">2C</xref>) distinct, anterior margins evenly concave; median sulcus between antennal tubercles short and deep; scapes (Fig. <xref ref-type="fig" rid="F2">2B</xref>) acutely expanded at basolateral margins; clubs (Fig. <xref ref-type="fig" rid="F2">2A</xref>) loosely formed by apical three moderately enlarged antennomeres; head venter with pair of short, strongly curved lateral spines (Fig. <xref ref-type="fig" rid="F2">2D</xref>). Maxillary palpomeres II stout, broadened at middle. Each eye composed of about 30 facets. Pronotum slightly longer than wide, PL 0.63–0.64 mm, PW 0. 59–0. 61 mm. Elytra wider than long, EL 0.82–0.85 mm, EW 1.23–1.25 mm; discal striae reaching apical 2/3 of elytral length. Protrochanters and profemora (Fig. <xref ref-type="fig" rid="F2">2E</xref>) each with one distinct ventral spine, protibiae (Fig. <xref ref-type="fig" rid="F2">2F</xref>) with mesal margins strongly arcuate at apical half, with large sharp spine at mesal margin near middle; mesotrochanters (Fig. <xref ref-type="fig" rid="F2">2G</xref>) each with one short, blunt ventral protuberance, mesofemora simple, mesotibiae (Fig. <xref ref-type="fig" rid="F2">2H</xref>) simple; tarsomeres II normal, not extending to beneath tarsomeres III. Abdomen large, AL 0.94–0.95 mm, AW 1.19–1.26 mm; tergite IV (first visible tergite) with median carina extending to half tergal length or slightly more, lateral discal carinae short; tergite V lacking median carina. Sternite IX (Fig. <xref ref-type="fig" rid="F2">2I</xref>) nearly oval, with well-sclerotized apical half and membranous basal half. AeL 0.62 mm; aedeagus (Fig. <xref ref-type="fig" rid="F2">2J–L</xref>) with slightly asymmetric median lobe slightly curved rightwards in dorso-ventral view; endophallus composed of one conspicuously long, partly membranous, and twisted sclerite with pointed, curved apex.</p><fig id="F1" position="float" orientation="portrait"><label>Figure 1.</label><caption><p>Male habitus of <italic><tp:taxon-name><tp:taxon-name-part taxon-name-part-type="genus">Horniella</tp:taxon-name-part></tp:taxon-name></italic> species. <bold>A</bold> <italic><tp:taxon-name><tp:taxon-name-part taxon-name-part-type="genus">Horniella</tp:taxon-name-part> <tp:taxon-name-part taxon-name-part-type="species">aculeata</tp:taxon-name-part></tp:taxon-name></italic> <bold>B</bold> <italic><tp:taxon-name><tp:taxon-name-part taxon-name-part-type="genus">Horniella</tp:taxon-name-part> <tp:taxon-name-part taxon-name-part-type="species">jinggangshana</tp:taxon-name-part></tp:taxon-name></italic>. Scales: 1.0 mm.</p></caption><graphic xmlns:xlink="http://www.w3.org/1999/xlink" xlink:href="zookeys-506-109-g001.jpg" position="float" orientation="portrait" xlink:type="simple" id="oo_44511.jpg"/></fig><fig id="F2" position="float" orientation="portrait"><label>Figure 2.</label><caption><p>Male diagnostic features of <italic><tp:taxon-name><tp:taxon-name-part taxon-name-part-type="genus">Horniella</tp:taxon-name-part> <tp:taxon-name-part taxon-name-part-type="species">aculeata</tp:taxon-name-part></tp:taxon-name></italic> <bold>A</bold> antennal club <bold>B</bold> scape <bold>C</bold> right half of the head, in dorsal view <bold>D</bold> head, in lateral view <bold>E</bold> protrochanter and profemur <bold>F</bold> protibia <bold>G</bold> mesotrochanter and mesofemur <bold>H</bold> mesotibia <bold>I</bold> sternite IX <bold>J</bold> aedeagus, in dorsal view <bold>K</bold> same, in lateral view <bold>L</bold> same, in ventral view. Scales: all = 0.3 mm, except <bold>B, I</bold> = 0.1 mm.</p></caption><graphic xmlns:xlink="http://www.w3.org/1999/xlink" xlink:href="zookeys-506-109-g002.jpg" position="float" orientation="portrait" xlink:type="simple" id="oo_44512.jpg"/></fig><p>Female. Similar to male in general appearance; scapes not expanded at basolateral margins; each eye composed of about 25 facets; profemora each with two subequal ventral spines near base, protibiae lacking spine, not strongly arcuate at apical half; mesotrochanters lacking ventral spine. BL 2.81–2.94 mm, HL 0.65–0.69 mm, HW 0.57–0.58 mm, PL 0.62–0.63 mm, PW 0.59–0.61 mm, EL 0.70–0.74 mm, EW 1.12–1.16, AL 0.84–0.88 mm, AW 1.22–1.23 mm. Genital complex (Fig. <xref ref-type="fig" rid="F5">5A</xref>) 0.36 mm wide, with slightly sclerotized, transverse apical portion, and with membranous, elongate basal portion.</p></tp:treatment-sec><tp:treatment-sec sec-type="Differential diagnosis"><title>Differential diagnosis.</title><p>The new species is placed as a member of the <!--PageBreak--><italic><tp:taxon-name><tp:taxon-name-part taxon-name-part-type="genus">Horniella</tp:taxon-name-part> <tp:taxon-name-part taxon-name-part-type="species">burckhardti</tp:taxon-name-part></tp:taxon-name></italic> group (for diagnoses of species-groups refer to <xref ref-type="bibr" rid="B1">Yin and Li 2014</xref>). Males of <italic><tp:taxon-name><tp:taxon-name-part taxon-name-part-type="genus">Horniella</tp:taxon-name-part> <tp:taxon-name-part taxon-name-part-type="species">aculeata</tp:taxon-name-part></tp:taxon-name></italic> have the aedeagal endophallus composed of one elongate sclerite, similar to that of <italic><tp:taxon-name><tp:taxon-name-part taxon-name-part-type="genus">Horniella</tp:taxon-name-part> <tp:taxon-name-part taxon-name-part-type="species">hongkongensis</tp:taxon-name-part></tp:taxon-name></italic> Yin &amp; Li. The two species can be readily separated by 1) the more distinct and acute protuberance on the mesal margins of the scapes, 2) the oblique ventral spine at base of the profemora, and 3) the presence of a large, sharp spine on the mesal margins of the protibiae in <italic><tp:taxon-name><tp:taxon-name-part taxon-name-part-type="genus">Horniella</tp:taxon-name-part> <tp:taxon-name-part taxon-name-part-type="species">aculeata</tp:taxon-name-part></tp:taxon-name></italic>. In <italic><tp:taxon-name><tp:taxon-name-part taxon-name-part-type="genus">Horniella</tp:taxon-name-part></tp:taxon-name></italic>, the presence of a spine on the mesal margin of the protibiae only occurs in <italic><tp:taxon-name><tp:taxon-name-part taxon-name-part-type="genus">Horniella</tp:taxon-name-part> <tp:taxon-name-part taxon-name-part-type="species">simplaria</tp:taxon-name-part></tp:taxon-name></italic> Yin &amp; Li which belongs to the <italic><tp:taxon-name><tp:taxon-name-part taxon-name-part-type="genus">Horniella</tp:taxon-name-part> <tp:taxon-name-part taxon-name-part-type="species">hirtella</tp:taxon-name-part></tp:taxon-name></italic> group, otherwise the two species are easily separable from each other.</p></tp:treatment-sec><tp:treatment-sec sec-type="Distribution"><title>Distribution.</title><p>Southwestern China: Yunnan.</p></tp:treatment-sec><tp:treatment-sec sec-type="Etymology"><title>Etymology.</title><p>The specific epithet refers to the acute spine on the protibia.</p></tp:treatment-sec><tp:treatment-sec><!--Section generated to contain objects referenced in tp:taxon-treatment.--><fig id="F5" position="float" orientation="portrait"><label>Figure 5.</label><caption><p>Details of <italic><tp:taxon-name><tp:taxon-name-part taxon-name-part-type="genus">Horniella</tp:taxon-name-part></tp:taxon-name></italic> species (<bold>A</bold> <italic><tp:taxon-name><tp:taxon-name-part taxon-name-part-type="genus">Horniella</tp:taxon-name-part> <tp:taxon-name-part taxon-name-part-type="species">aculeata</tp:taxon-name-part></tp:taxon-name></italic> <bold>B–C</bold> <italic><tp:taxon-name><tp:taxon-name-part taxon-name-part-type="genus">Horniella</tp:taxon-name-part> <tp:taxon-name-part taxon-name-part-type="species">jinggangshana</tp:taxon-name-part></tp:taxon-name></italic> <bold>D–E</bold> <italic><tp:taxon-name><tp:taxon-name-part taxon-name-part-type="genus">Horniella</tp:taxon-name-part> <tp:taxon-name-part taxon-name-part-type="species">nakhi</tp:taxon-name-part></tp:taxon-name></italic> <bold>F–G</bold> <italic><tp:taxon-name><tp:taxon-name-part taxon-name-part-type="genus">Horniella</tp:taxon-name-part></tp:taxon-name></italic> sp. 1 <bold>H</bold> <italic><tp:taxon-name><tp:taxon-name-part taxon-name-part-type="genus">Horniella</tp:taxon-name-part></tp:taxon-name></italic> sp. 2 <bold>I</bold> <italic><tp:taxon-name><tp:taxon-name-part taxon-name-part-type="genus">Horniella</tp:taxon-name-part></tp:taxon-name></italic> sp. 3). <bold>A, B, G, H, I</bold> female genital complex, in dorsal view <bold>C</bold> same, in lateral view <bold>D</bold> aedeagus, in dorsal view <bold>E</bold> same, in lateral view <bold>F</bold> abdomen, in dorsal view. Scales: all = 0.2 mm, except <bold>F</bold> = 0.5 mm.</p></caption><graphic xmlns:xlink="http://www.w3.org/1999/xlink" xlink:href="zookeys-506-109-g005.jpg" position="float" orientation="portrait" xlink:type="simple" id="oo_44515.jpg"/></fig></tp:treatment-sec><ref-list><ref id="B1"><mixed-citation xmlns:xlink="http://www.w3.org/1999/xlink" xlink:type="simple"><person-group><name name-style="western"><surname>Yin</surname><given-names>ZW</given-names></name><name name-style="western"><surname>Li</surname><given-names>LZ</given-names></name></person-group> (<year>2014</year>) <article-title>Revision of the Oriental genus <italic><tp:taxon-name><tp:taxon-name-part taxon-name-part-type="genus">Horniella</tp:taxon-name-part></tp:taxon-name></italic> Raffray (<tp:taxon-name><tp:taxon-name-part taxon-name-part-type="order">Coleoptera</tp:taxon-name-part></tp:taxon-name>, <tp:taxon-name><tp:taxon-name-part taxon-name-part-type="family">Staphylinidae</tp:taxon-name-part></tp:taxon-name>, <tp:taxon-name><tp:taxon-name-part taxon-name-part-type="subfamily">Pselaphinae</tp:taxon-name-part></tp:taxon-name>).</article-title> <source>Zootaxa</source> <volume>3850</volume>: <fpage>1</fpage>–<lpage>83</lpage>. doi: <ext-link ext-link-type="doi" xlink:href="10.11646/zootaxa.3850.1.1" xlink:type="simple">10.11646/zootaxa.3850.1.1</ext-link></mixed-citation></ref></ref-list></tp:taxon-treatment>
