# Supplementary material for: Revision of the Oriental genus Horniella Raffray (Coleoptera, Staphylinidae, Pselaphinae) – Supplementum 1
Source: Zookeys. 2015 Jun 1;(506):109–18. doi: 10.3897/zookeys.506.9204 (PMC4467184; doi:10.3897/zookeys.506.9204)
Supplement: XML Treatment for Horniella jinggangshana [file zookeys.506.9204-treatment2.xml]

<!DOCTYPE tp:taxon-treatment
  PUBLIC "-//TaxonX//DTD Taxonomic Treatment Publishing DTD v0 20100105//EN" "tax-treatment-NSO.dtd">
<tp:taxon-treatment xmlns:tp="http://www.plazi.org/taxpub"><tp:treatment-meta><kwd-group><label>Taxon classification</label><kwd><named-content content-type="kingdom">Animalia</named-content></kwd><kwd><named-content content-type="order">Coleoptera</named-content></kwd><kwd><named-content content-type="family">Staphylinidae</named-content></kwd></kwd-group><mixed-citation publication-type="journal"><person-group><name><surname>Yin</surname><given-names>Zi-Wei</given-names></name><name><surname>Li</surname><given-names>Li-Zhen</given-names></name></person-group><article-title>Revision of the Oriental genus <italic><tp:taxon-name><tp:taxon-name-part taxon-name-part-type="genus">Horniella</tp:taxon-name-part></tp:taxon-name></italic> Raffray (<tp:taxon-name><tp:taxon-name-part taxon-name-part-type="order">Coleoptera</tp:taxon-name-part></tp:taxon-name>, <tp:taxon-name><tp:taxon-name-part taxon-name-part-type="family">Staphylinidae</tp:taxon-name-part></tp:taxon-name>, <tp:taxon-name><tp:taxon-name-part taxon-name-part-type="subfamily">Pselaphinae</tp:taxon-name-part></tp:taxon-name>) – Supplementum 1</article-title><source>Zookeys</source><day>1</day><month>6</month><year>2015</year><volume>2015</volume><issue>506</issue><fpage>109</fpage><lpage>118</lpage><pub-id pub-id-type="doi">10.3897/zookeys.506.9204</pub-id></mixed-citation></tp:treatment-meta><tp:nomenclature><tp:taxon-name>
                        <tp:taxon-name-part taxon-name-part-type="genus">Horniella</tp:taxon-name-part>
                        <tp:taxon-name-part taxon-name-part-type="species">jinggangshana</tp:taxon-name-part>
                        <object-id xmlns:xlink="http://www.w3.org/1999/xlink" content-type="zoobank" xlink:type="simple">http://zoobank.org/F79959DA-392F-42A1-86BA-BF8F0C1172BC</object-id>
                    </tp:taxon-name><tp:taxon-authority>Yin &amp; Li</tp:taxon-authority><tp:taxon-status xmlns:xlink="http://www.w3.org/1999/xlink" xlink:type="simple">sp. n.</tp:taxon-status><xref ref-type="fig" rid="F1">Figs 1B</xref><xref ref-type="fig" rid="F3">, 3</xref><xref ref-type="fig" rid="F5">, 5B–C</xref><!--PageBreak--><!--PageBreak--></tp:nomenclature><tp:treatment-sec sec-type="Type material"><title>Type material</title><p>(1 ♂, 2 ♀♀)<bold>. Holotype: China</bold>: ♂, labeled ‘China: W. Jiangxi, Ji’an City, Jinggang Shan N. R. {井冈山自然保护区}, Shuikou {水口}, <named-content xmlns:xlink="http://www.w3.org/1999/xlink" content-type="dwc:verbatimCoordinates" xlink:type="simple">26°32'42"N, 114°06'03"E</named-content>, mixed leaf litter, sifted, 790–900 m, 30.vii.2014, J.Y. Hu / HOLOTYPE {red} ♂, <italic><tp:taxon-name><tp:taxon-name-part taxon-name-part-type="genus">Horniella</tp:taxon-name-part> <tp:taxon-name-part taxon-name-part-type="species">jinggangshana</tp:taxon-name-part></tp:taxon-name></italic> sp. n., det. Yin &amp; Li, 2015, SNUC’ (SNUC). <bold>Paratypes: China</bold>: 2 ♀♀, same label data as holotype (SNUC). Each paratype bears a following label: ‘PARATYPE {yellow} ♀, <italic><tp:taxon-name><tp:taxon-name-part taxon-name-part-type="genus">Horniella</tp:taxon-name-part> <tp:taxon-name-part taxon-name-part-type="species">jinggangshana</tp:taxon-name-part></tp:taxon-name></italic> sp. n., det. Yin &amp; Li, 2015, SNUC’.</p></tp:treatment-sec><tp:treatment-sec sec-type="Description"><title>Description.</title><p>Male (Fig. <xref ref-type="fig" rid="F1">1B</xref>). Length 3.67 mm. Head as long wide, HL 0.75 mm, HW 0.75 mm; anterolateral genal projections (Fig. <xref ref-type="fig" rid="F3">3C</xref>) distinct, anterior margins slightly concave; median sulcus between antennal tubercles short and moderately deep; scapes (Fig. <xref ref-type="fig" rid="F3">3B</xref>) angularly expanded at basolateral margins; clubs (Fig. <xref ref-type="fig" rid="F3">3A</xref>) loosely formed by apical three moderately enlarged antennomeres; venter with pair of markedly long, curved lateral spines (Fig. <xref ref-type="fig" rid="F3">3D</xref>). Maxillary palpomeres II stout, broadened at middle. Each eye composed of about 35 facets. Pronotum slightly longer than wide, PL 0.76 mm, PW 0.72 mm. Elytra wider than long, EL 0.94 mm, EW 1.46 mm; discal striae reaching more than apical 2/3 of elytral length. Protrochanters and profemora (Fig. <xref ref-type="fig" rid="F3">3E</xref>) each with one distinct ventral spine, protibiae (Fig. <xref ref-type="fig" rid="F3">3F</xref>) each with short apical protuberance; mesotrochanters (Fig. <xref ref-type="fig" rid="F3">3G</xref>) each with one big ventral spine, mesofemora simple, mesotibiae (Fig. <xref ref-type="fig" rid="F3">3H</xref>) with small preapical denticles and short apical projection; tarsomeres II normal, not extending to beneath tarsomeres III. Abdomen large, AL 1.22 mm, AW 1.41 mm; tergite IV (first visible tergite) with short median carina, lacking lateral discal carinae; tergite V lacking median carina. Sternite IX (Fig. <xref ref-type="fig" rid="F3">3I</xref>) nearly oval, with well-sclerotized apical half and membranous basal half. AeL 0.82 mm; aedeagus (Fig. <xref ref-type="fig" rid="F3">3J–L</xref>) with left half of median lobe greatly protruding in dorso-ventral view; endophallus composed of three long, curved sclerites.</p><fig id="F3" position="float" orientation="portrait"><label>Figure 3.</label><caption><p>Male diagnostic features of <italic><tp:taxon-name><tp:taxon-name-part taxon-name-part-type="genus">Horniella</tp:taxon-name-part> <tp:taxon-name-part taxon-name-part-type="species">jinggangshana</tp:taxon-name-part></tp:taxon-name></italic> <bold>A</bold> antennal club <bold>B</bold> scape <bold>C</bold> right half of the head, in dorsal view <bold>D</bold> head, in lateral view <bold>E</bold> protrochanter and profemur <bold>F</bold> protibia <bold>G</bold> mesotrochanter and mesofemur <bold>H</bold> mesotibia <bold>I</bold> sternite IX <bold>J</bold> aedeagus, in dorsal view <bold>K</bold> same, in lateral view <bold>L</bold> same, in ventral view. Scales: all = 0.3 mm, except <bold>B</bold>, <bold>I</bold> = 0.1 mm.</p></caption><graphic xmlns:xlink="http://www.w3.org/1999/xlink" xlink:href="zookeys-506-109-g003.jpg" position="float" orientation="portrait" xlink:type="simple" id="oo_44513.jpg"/></fig><p>Female. Similar to male in general appearance; scapes not expanded at basolateral margins; each eye composed of about 35 facets; profemora each with two subequal ventral spines near base, protibiae lacking preapical protuberance; mesotrochanters <!--PageBreak-->lacking ventral spine, mesotibiae lacking apical projection; tergite VII with posterior margin protruding at middle. BL 3.53–3.58 mm, HL 0.65–0.69 mm, HW 0.66–0.72 mm, PL 0.66–0.70 mm, PW 0.65–0.66 mm, EL 0.92–0.93 mm, EW 1.30–1.37, AL <!--PageBreak-->1.26–1.30 mm, AW 1.33–1.34 mm. Genital complex (Fig. <xref ref-type="fig" rid="F5">5B–C</xref>) 0.43 mm wide, with broad apical portion, and coil-shaped basal portion.</p></tp:treatment-sec><tp:treatment-sec sec-type="Differential diagnosis"><title>Differential diagnosis.</title><p>The new species is placed as a member of the <italic><tp:taxon-name><tp:taxon-name-part taxon-name-part-type="genus">Horniella</tp:taxon-name-part> <tp:taxon-name-part taxon-name-part-type="species">centralis</tp:taxon-name-part></tp:taxon-name></italic> group. Its closest congener is probably <italic><tp:taxon-name><tp:taxon-name-part taxon-name-part-type="genus">Horniella</tp:taxon-name-part> <tp:taxon-name-part taxon-name-part-type="species">falcis</tp:taxon-name-part></tp:taxon-name></italic> Yin &amp; Li, which is known from a single female. The females of these two species share a similar habitus, the protruding posterior margin of tergite VII, and a similar form of the genital complex. They can be tentatively separated by the less protruding posterior margin of tergite VII, the broader genital complex in dorsal-ventral view in <italic><tp:taxon-name><tp:taxon-name-part taxon-name-part-type="genus">Horniella</tp:taxon-name-part> <tp:taxon-name-part taxon-name-part-type="species">jinggangshana</tp:taxon-name-part></tp:taxon-name></italic>, and their distributions (straight line distance of separation measures ca. 710 km). The males of <italic><tp:taxon-name><tp:taxon-name-part taxon-name-part-type="genus">Horniella</tp:taxon-name-part> <tp:taxon-name-part taxon-name-part-type="species">jinggangshana</tp:taxon-name-part></tp:taxon-name></italic> can be readily separated from all other congeners by the unique form of the aedeagus and structure of the endophallus.</p></tp:treatment-sec><tp:treatment-sec sec-type="Distribution"><title>Distribution.</title><p>Eastern China: Jiangxi.</p></tp:treatment-sec><tp:treatment-sec sec-type="Etymology"><title>Etymology.</title><p>The new species is named after its type locality, the Jinggang Shan Nature Reserve.</p></tp:treatment-sec><tp:treatment-sec><!--Section generated to contain objects referenced in tp:taxon-treatment.--><fig id="F1" position="float" orientation="portrait"><label>Figure 1.</label><caption><p>Male habitus of <italic><tp:taxon-name><tp:taxon-name-part taxon-name-part-type="genus">Horniella</tp:taxon-name-part></tp:taxon-name></italic> species. <bold>A</bold> <italic><tp:taxon-name><tp:taxon-name-part taxon-name-part-type="genus">Horniella</tp:taxon-name-part> <tp:taxon-name-part taxon-name-part-type="species">aculeata</tp:taxon-name-part></tp:taxon-name></italic> <bold>B</bold> <italic><tp:taxon-name><tp:taxon-name-part taxon-name-part-type="genus">Horniella</tp:taxon-name-part> <tp:taxon-name-part taxon-name-part-type="species">jinggangshana</tp:taxon-name-part></tp:taxon-name></italic>. Scales: 1.0 mm.</p></caption><graphic xmlns:xlink="http://www.w3.org/1999/xlink" xlink:href="zookeys-506-109-g001.jpg" position="float" orientation="portrait" xlink:type="simple" id="oo_44511.jpg"/></fig><fig id="F5" position="float" orientation="portrait"><label>Figure 5.</label><caption><p>Details of <italic><tp:taxon-name><tp:taxon-name-part taxon-name-part-type="genus">Horniella</tp:taxon-name-part></tp:taxon-name></italic> species (<bold>A</bold> <italic><tp:taxon-name><tp:taxon-name-part taxon-name-part-type="genus">Horniella</tp:taxon-name-part> <tp:taxon-name-part taxon-name-part-type="species">aculeata</tp:taxon-name-part></tp:taxon-name></italic> <bold>B–C</bold> <italic><tp:taxon-name><tp:taxon-name-part taxon-name-part-type="genus">Horniella</tp:taxon-name-part> <tp:taxon-name-part taxon-name-part-type="species">jinggangshana</tp:taxon-name-part></tp:taxon-name></italic> <bold>D–E</bold> <italic><tp:taxon-name><tp:taxon-name-part taxon-name-part-type="genus">Horniella</tp:taxon-name-part> <tp:taxon-name-part taxon-name-part-type="species">nakhi</tp:taxon-name-part></tp:taxon-name></italic> <bold>F–G</bold> <italic><tp:taxon-name><tp:taxon-name-part taxon-name-part-type="genus">Horniella</tp:taxon-name-part></tp:taxon-name></italic> sp. 1 <bold>H</bold> <italic><tp:taxon-name><tp:taxon-name-part taxon-name-part-type="genus">Horniella</tp:taxon-name-part></tp:taxon-name></italic> sp. 2 <bold>I</bold> <italic><tp:taxon-name><tp:taxon-name-part taxon-name-part-type="genus">Horniella</tp:taxon-name-part></tp:taxon-name></italic> sp. 3). <bold>A, B, G, H, I</bold> female genital complex, in dorsal view <bold>C</bold> same, in lateral view <bold>D</bold> aedeagus, in dorsal view <bold>E</bold> same, in lateral view <bold>F</bold> abdomen, in dorsal view. Scales: all = 0.2 mm, except <bold>F</bold> = 0.5 mm.</p></caption><graphic xmlns:xlink="http://www.w3.org/1999/xlink" xlink:href="zookeys-506-109-g005.jpg" position="float" orientation="portrait" xlink:type="simple" id="oo_44515.jpg"/></fig></tp:treatment-sec></tp:taxon-treatment>
