# Supplementary material for: Revision of the Oriental genus Horniella Raffray (Coleoptera, Staphylinidae, Pselaphinae) – Supplementum 1
Source: Zookeys. 2015 Jun 1;(506):109–18. doi: 10.3897/zookeys.506.9204 (PMC4467184; doi:10.3897/zookeys.506.9204)
Supplement: XML Treatment for Horniella nakhi [file zookeys.506.9204-treatment3.xml]

<!DOCTYPE tp:taxon-treatment
  PUBLIC "-//TaxonX//DTD Taxonomic Treatment Publishing DTD v0 20100105//EN" "tax-treatment-NSO.dtd">
<tp:taxon-treatment xmlns:tp="http://www.plazi.org/taxpub"><tp:treatment-meta><kwd-group><label>Taxon classification</label><kwd><named-content content-type="kingdom">Animalia</named-content></kwd><kwd><named-content content-type="order">Coleoptera</named-content></kwd><kwd><named-content content-type="family">Staphylinidae</named-content></kwd></kwd-group><mixed-citation publication-type="journal"><person-group><name><surname>Yin</surname><given-names>Zi-Wei</given-names></name><name><surname>Li</surname><given-names>Li-Zhen</given-names></name></person-group><article-title>Revision of the Oriental genus <italic><tp:taxon-name><tp:taxon-name-part taxon-name-part-type="genus">Horniella</tp:taxon-name-part></tp:taxon-name></italic> Raffray (<tp:taxon-name><tp:taxon-name-part taxon-name-part-type="order">Coleoptera</tp:taxon-name-part></tp:taxon-name>, <tp:taxon-name><tp:taxon-name-part taxon-name-part-type="family">Staphylinidae</tp:taxon-name-part></tp:taxon-name>, <tp:taxon-name><tp:taxon-name-part taxon-name-part-type="subfamily">Pselaphinae</tp:taxon-name-part></tp:taxon-name>) – Supplementum 1</article-title><source>Zookeys</source><day>1</day><month>6</month><year>2015</year><volume>2015</volume><issue>506</issue><fpage>109</fpage><lpage>118</lpage><pub-id pub-id-type="doi">10.3897/zookeys.506.9204</pub-id></mixed-citation></tp:treatment-meta><tp:nomenclature><tp:taxon-name>
                        <tp:taxon-name-part taxon-name-part-type="genus">Horniella</tp:taxon-name-part>
                        <tp:taxon-name-part taxon-name-part-type="species">nakhi</tp:taxon-name-part>
                    </tp:taxon-name><tp:taxon-authority>Yin &amp; Li</tp:taxon-authority><xref ref-type="fig" rid="F5">Fig. 5D–E</xref><tp:nomenclature-citation-list><tp:nomenclature-citation><tp:taxon-name><tp:taxon-name-part taxon-name-part-type="genus">Horniella</tp:taxon-name-part> <tp:taxon-name-part taxon-name-part-type="species">nakhi</tp:taxon-name-part></tp:taxon-name><comment> Yin &amp; Li, 2014: 25.</comment></tp:nomenclature-citation></tp:nomenclature-citation-list></tp:nomenclature><tp:treatment-sec sec-type="Material examined"><title>Material examined.</title><p>1 ♂, 1 ♀, labeled ‘Mt. Jizu Shan {鸡足山, ca. <named-content xmlns:xlink="http://www.w3.org/1999/xlink" content-type="dwc:verbatimCoordinates" xlink:type="simple">25°58'N, 100°23'E</named-content> } (2130 m), Binchuan {宾川县}, NW Yunnan, China, 25.X.1995, Coll. Y. Watanabe &amp; Xiao N. / <italic><tp:taxon-name><tp:taxon-name-part taxon-name-part-type="genus">Horniella</tp:taxon-name-part> <tp:taxon-name-part taxon-name-part-type="species">nakhi</tp:taxon-name-part></tp:taxon-name></italic> Yin &amp; Li, 2014, det. Z.W. Yin, 2015’ (NSMT).</p></tp:treatment-sec><tp:treatment-sec sec-type="Distribution"><title>Distribution.</title><p>This species was known from one male and two females collected in Naxi Autonomous County. The present record extends its distribution to the Jizu Mountain, ca. 90 km south from the type locality.</p></tp:treatment-sec><tp:treatment-sec sec-type="Comments"><title>Comments.</title><p>The population from Jizu Mountain exhibits a stouter aedeagal form and different structure of the endophallus (Fig. <xref ref-type="fig" rid="F5">5D–E</xref>). These are attributed to intraspecific variation because all other male diagnostic features, e.g. the strongly projecting apical portion of the protibiae, seem quite stable.</p></tp:treatment-sec><tp:treatment-sec><!--Section generated to contain objects referenced in tp:taxon-treatment.--><fig id="F5" position="float" orientation="portrait"><label>Figure 5.</label><caption><p>Details of <italic><tp:taxon-name><tp:taxon-name-part taxon-name-part-type="genus">Horniella</tp:taxon-name-part></tp:taxon-name></italic> species (<bold>A</bold> <italic><tp:taxon-name><tp:taxon-name-part taxon-name-part-type="genus">Horniella</tp:taxon-name-part> <tp:taxon-name-part taxon-name-part-type="species">aculeata</tp:taxon-name-part></tp:taxon-name></italic> <bold>B–C</bold> <italic><tp:taxon-name><tp:taxon-name-part taxon-name-part-type="genus">Horniella</tp:taxon-name-part> <tp:taxon-name-part taxon-name-part-type="species">jinggangshana</tp:taxon-name-part></tp:taxon-name></italic> <bold>D–E</bold> <italic><tp:taxon-name><tp:taxon-name-part taxon-name-part-type="genus">Horniella</tp:taxon-name-part> <tp:taxon-name-part taxon-name-part-type="species">nakhi</tp:taxon-name-part></tp:taxon-name></italic> <bold>F–G</bold> <italic><tp:taxon-name><tp:taxon-name-part taxon-name-part-type="genus">Horniella</tp:taxon-name-part></tp:taxon-name></italic> sp. 1 <bold>H</bold> <italic><tp:taxon-name><tp:taxon-name-part taxon-name-part-type="genus">Horniella</tp:taxon-name-part></tp:taxon-name></italic> sp. 2 <bold>I</bold> <italic><tp:taxon-name><tp:taxon-name-part taxon-name-part-type="genus">Horniella</tp:taxon-name-part></tp:taxon-name></italic> sp. 3). <bold>A, B, G, H, I</bold> female genital complex, in dorsal view <bold>C</bold> same, in lateral view <bold>D</bold> aedeagus, in dorsal view <bold>E</bold> same, in lateral view <bold>F</bold> abdomen, in dorsal view. Scales: all = 0.2 mm, except <bold>F</bold> = 0.5 mm.</p></caption><graphic xmlns:xlink="http://www.w3.org/1999/xlink" xlink:href="zookeys-506-109-g005.jpg" position="float" orientation="portrait" xlink:type="simple" id="oo_44515.jpg"/></fig></tp:treatment-sec></tp:taxon-treatment>
