# Supplementary material for: Revision of the Oriental genus Horniella Raffray (Coleoptera, Staphylinidae, Pselaphinae) – Supplementum 1
Source: Zookeys. 2015 Jun 1;(506):109–18. doi: 10.3897/zookeys.506.9204 (PMC4467184; doi:10.3897/zookeys.506.9204)
Supplement: XML Treatment for Horniella sp. 1 [file zookeys.506.9204-treatment4.xml]

<!DOCTYPE tp:taxon-treatment
  PUBLIC "-//TaxonX//DTD Taxonomic Treatment Publishing DTD v0 20100105//EN" "tax-treatment-NSO.dtd">
<tp:taxon-treatment xmlns:tp="http://www.plazi.org/taxpub"><tp:treatment-meta><kwd-group><label>Taxon classification</label><kwd><named-content content-type="kingdom">Animalia</named-content></kwd><kwd><named-content content-type="order">Coleoptera</named-content></kwd><kwd><named-content content-type="family">Staphylinidae</named-content></kwd></kwd-group><mixed-citation publication-type="journal"><person-group><name><surname>Yin</surname><given-names>Zi-Wei</given-names></name><name><surname>Li</surname><given-names>Li-Zhen</given-names></name></person-group><article-title>Revision of the Oriental genus <italic><tp:taxon-name><tp:taxon-name-part taxon-name-part-type="genus">Horniella</tp:taxon-name-part></tp:taxon-name></italic> Raffray (<tp:taxon-name><tp:taxon-name-part taxon-name-part-type="order">Coleoptera</tp:taxon-name-part></tp:taxon-name>, <tp:taxon-name><tp:taxon-name-part taxon-name-part-type="family">Staphylinidae</tp:taxon-name-part></tp:taxon-name>, <tp:taxon-name><tp:taxon-name-part taxon-name-part-type="subfamily">Pselaphinae</tp:taxon-name-part></tp:taxon-name>) – Supplementum 1</article-title><source>Zookeys</source><day>1</day><month>6</month><year>2015</year><volume>2015</volume><issue>506</issue><fpage>109</fpage><lpage>118</lpage><pub-id pub-id-type="doi">10.3897/zookeys.506.9204</pub-id></mixed-citation></tp:treatment-meta><tp:nomenclature><tp:taxon-name>
                        <tp:taxon-name-part taxon-name-part-type="genus">Horniella</tp:taxon-name-part>
                        <tp:taxon-name-part taxon-name-part-type="uncertainty-rank">sp. 1</tp:taxon-name-part>
                    </tp:taxon-name><xref ref-type="fig" rid="F4">Figs 4A</xref><xref ref-type="fig" rid="F5">, 5F, G</xref></tp:nomenclature><tp:treatment-sec sec-type="Material examined"><title>Material examined.</title><p>3 ♀♀, labeled ‘Carin, Asciuii Chebà, 1200–1300 m, L. Fea. III-IV.{18}88. / Museo, Civico, di Genova; 1 ♀, same data, except for ‘I - 88’ (MSNG). Each specimen bears a following label: ‘cf. <italic><tp:taxon-name><tp:taxon-name-part taxon-name-part-type="genus">Horniella</tp:taxon-name-part></tp:taxon-name></italic> sup. 1., <italic><tp:taxon-name><tp:taxon-name-part taxon-name-part-type="genus">Horniella</tp:taxon-name-part></tp:taxon-name></italic> sp. 1, det. Z.W. Yin, 2015’.</p></tp:treatment-sec><tp:treatment-sec sec-type="Measurements"><title>Measurements.</title><p>Female (Fig. <xref ref-type="fig" rid="F4">4A</xref>). BL 3.70–3.78 mm, HL 0.80–0.81 mm, HW 0.72–0.73 mm, PL 0.76–0.78 mm, PW 0.74–0.75 mm, EL 1.0–1.02 mm, EW 1.48–1.52 mm, AL 1.11–1.20 mm, AW 1.59–1.60 mm. Each eye composed of about 38 facets. Width of genital complex 0.37 mm.</p><fig id="F4" position="float" orientation="portrait"><label>Figure 4.</label><caption><p>Male habitus of <italic><tp:taxon-name><tp:taxon-name-part taxon-name-part-type="genus">Horniella</tp:taxon-name-part></tp:taxon-name></italic> species. <bold>A</bold> <italic><tp:taxon-name><tp:taxon-name-part taxon-name-part-type="genus">Horniella</tp:taxon-name-part></tp:taxon-name></italic> sp. 1 <bold>B</bold> <italic><tp:taxon-name><tp:taxon-name-part taxon-name-part-type="genus">Horniella</tp:taxon-name-part></tp:taxon-name></italic> sp. 2 <bold>C</bold> <italic><tp:taxon-name><tp:taxon-name-part taxon-name-part-type="genus">Horniella</tp:taxon-name-part></tp:taxon-name></italic> sp. 3. Scales: 1.0 mm.</p></caption><graphic xmlns:xlink="http://www.w3.org/1999/xlink" xlink:href="zookeys-506-109-g004.jpg" position="float" orientation="portrait" xlink:type="simple" id="oo_44514.jpg"/></fig></tp:treatment-sec><tp:treatment-sec sec-type="Distribution"><title>Distribution.</title><p>Eastern Myanmar: Kayah State.</p></tp:treatment-sec><tp:treatment-sec sec-type="Comments"><title>Comments.</title><p>The large body size combined with the unique setation on tergite V (Fig. <xref ref-type="fig" rid="F5">5F</xref>) clearly indicates a new species. The female genital complex (Fig. <xref ref-type="fig" rid="F5">5G</xref>) is here illustrated for reference to future study.</p><fig id="F5" position="float" orientation="portrait"><label>Figure 5.</label><caption><p>Details of <italic><tp:taxon-name><tp:taxon-name-part taxon-name-part-type="genus">Horniella</tp:taxon-name-part></tp:taxon-name></italic> species (<bold>A</bold> <italic><tp:taxon-name><tp:taxon-name-part taxon-name-part-type="genus">Horniella</tp:taxon-name-part> <tp:taxon-name-part taxon-name-part-type="species">aculeata</tp:taxon-name-part></tp:taxon-name></italic> <bold>B–C</bold> <italic><tp:taxon-name><tp:taxon-name-part taxon-name-part-type="genus">Horniella</tp:taxon-name-part> <tp:taxon-name-part taxon-name-part-type="species">jinggangshana</tp:taxon-name-part></tp:taxon-name></italic> <bold>D–E</bold> <italic><tp:taxon-name><tp:taxon-name-part taxon-name-part-type="genus">Horniella</tp:taxon-name-part> <tp:taxon-name-part taxon-name-part-type="species">nakhi</tp:taxon-name-part></tp:taxon-name></italic> <bold>F–G</bold> <italic><tp:taxon-name><tp:taxon-name-part taxon-name-part-type="genus">Horniella</tp:taxon-name-part></tp:taxon-name></italic> sp. 1 <bold>H</bold> <italic><tp:taxon-name><tp:taxon-name-part taxon-name-part-type="genus">Horniella</tp:taxon-name-part></tp:taxon-name></italic> sp. 2 <bold>I</bold> <italic><tp:taxon-name><tp:taxon-name-part taxon-name-part-type="genus">Horniella</tp:taxon-name-part></tp:taxon-name></italic> sp. 3). <bold>A, B, G, H, I</bold> female genital complex, in dorsal view <bold>C</bold> same, in lateral view <bold>D</bold> aedeagus, in dorsal view <bold>E</bold> same, in lateral view <bold>F</bold> abdomen, in dorsal view. Scales: all = 0.2 mm, except <bold>F</bold> = 0.5 mm.</p></caption><graphic xmlns:xlink="http://www.w3.org/1999/xlink" xlink:href="zookeys-506-109-g005.jpg" position="float" orientation="portrait" xlink:type="simple" id="oo_44515.jpg"/></fig></tp:treatment-sec></tp:taxon-treatment>
